# Supplementary material for: Genomic Survey of Flavin Monooxygenases in Wild and Cultivated Rice Provides Insight into Evolution and Functional Diversities
Source: Int J Mol Sci. 2023 Feb 20;24(4):4190. doi: 10.3390/ijms24044190 (PMC9960948; doi:10.3390/ijms24044190)
Supplement: Supplementary file 1 [file ijms-24-04190-s001.zip]

Archive with 1 entries (1 files):
- ijms-2114355-supplementary.xlsx
