# Supplementary material for: Genomic Survey of Flavin Monooxygenases in Wild and Cultivated Rice Provides Insight into Evolution and Functional Diversities
Source: Int J Mol Sci. 2023 Feb 20;24(4):4190. doi: 10.3390/ijms24044190 (PMC9960948; doi:10.3390/ijms24044190)
Supplement: Supplementary file 1 [file ijms-24-04190-s001.zip › ijms-2114355-supplementary.xlsx]

## Sheet: Sheet1
Table S1. Gene Expression values
	Heat	Salinity	Drought
OnFMO1	0.140943	1.83203	1.79369
OnFMO4	-2.19299	1.88181	0.950685
OnFMO17	0.431023	1.58837	1.16609
OnFMO19	1.44177	3.24111	2.65825
OnFMO21	0.860935	1.48632	2.54254
OnFMO22	0.530417	2.04044	1.00974
	Heat	Salinity	Drought
OsIFMO1	4.04038	-1.77475	1.16183
OsIFMO4	4.54747	0.0715342	-0.104156
OsIFMO10	4.25524	-1.98132	0.58369
OsIFMO23	3.82194	-2.04504	1.05157
OsIFMO24	2.6754	-1.27218	1.27729
